# Supplementary material for: Moving beyond Symptom Criteria to Diagnose and Treat Functional Disorders: Patient-Reported Symptoms of Functional Lower Gastrointestinal Disorders Correlate Poorly with Objective Assessment of Luminal Contents Seen on Intestinal Ultrasound
Source: J Clin Med. 2024 Aug 13;13(16):4759. doi: 10.3390/jcm13164759 (PMC11355646; doi:10.3390/jcm13164759)
Supplement: Supplementary file 1 [file jcm-13-04759-s001.zip]

Archive with 1 entries (1 files):
- jcm-3069293-supplementary.pdf
